# Supplementary material for: Shot-Gun Proteomic Analysis on Roots of Arabidopsis pldα1 Mutants Suggesting the Involvement of PLDα1 in Mitochondrial Protein Import, Vesicular Trafficking and Glucosinolate Biosynthesis
Source: Int J Mol Sci. 2018 Dec 26;20(1):82. doi: 10.3390/ijms20010082 (PMC6337374; doi:10.3390/ijms20010082)
Supplement: Supplementary file 1 [file ijms-20-00082-s001.zip]

Archive with 2 entries (2 files):
- Supplementary Tables and Figures.pdf
- Protein identification data.xlsx
